# Supplementary material for: Proton beam therapy in multimodal treatment for locally advanced squamous cell carcinoma of the nasal cavity and paranasal sinus
Source: Radiat Oncol. 2023 Jun 29;18:106. doi: 10.1186/s13014-023-02296-3 (PMC10311771; doi:10.1186/s13014-023-02296-3)
Supplement: Supplementary file 1 — Supplementary Material 1 [file 13014_2023_2296_MOESM1_ESM.xlsx]

## Sheet: Supplementary table1
	Supplementary table1. Details of cases with recurrence
	No	Age	Sex	Location	T-stage	Group	Recurrent site	Salvage treatment	Status	Survival
										(years)
	1	57	M	maxillary	4a	B	L	maxillectomy	Dead	1.1
	2	66	F	maxillary	4a	C	L	maxillectomy	DFS	7
	3	68	M	maxillary	3	B	R	neck dissection	DFS	4.8
	4	66	M	maxillary	4a	A	R	neck dissection	DFS	3.6
	5	63	M	ethmoid	4b	C	L, R	neck irradiation	Dead	1
	6	59	M	ethmoid	4b	C	R, D	chemotherapy	Dead	2.3
	7	47	M	nasal	4b	C	L, R	chemotherapy	AWD	10.1
	8	51	F	ethmoid	4b	C	L, D	chemotherapy	Lost to Follow-up	1
	9	63	M	maxillary	4a	C	L	chemotherapy	Dead	1.6
	10	70	M	nasal	4a	A	L, D	chemotherapy	AWD	4.9
	11	70	M	ethmoid	4b	C	L	chemotherapy	Dead	1
	12	64	M	maxillary	4b	C	L	BSC	Dead	1.1
	13	64	F	ethmoid	4b	C	D	BSC	Dead	1.7
	14	80	M	sphenoid	4b	C	L	BSC	Dead	0.6
	15	44	M	ethmoid	4b	C	D	BSC	Dead	0.6
	16	81	F	maxillary	4b	C	D	BSC	Dead	0.7
	17	70	M	sphenoid	4b	C	L	BSC	Dead	2.2
	18	62	M	maxillary	4b	C	L	BSC	Dead	1.8
	19	81	M	nasal	4a	A	L	BSC	Dead	1.1
	20	68	M	maxillary	4b	C	L	BSC	Dead	0.5
	21	53	F	ethmoid	4b	C	L	BSC	Dead	3.6
	L: Local recurrence, R: Regional recurrence, D: Distant metastasis, BSC: Best supportive care, DFS: Desease-free survival, AWD: Alive with desease
